# Supplementary material for: The Role of Heat Shock Proteins in Insect Stress Response, Immunity, and Climate Adaptation
Source: Insects. 2025 Jul 21;16(7):741. doi: 10.3390/insects16070741 (PMC12295638; doi:10.3390/insects16070741)
Supplement: Supplementary file 1 [file insects-16-00741-s001.zip]

Archive with 1 entries (1 files):
- Table S1. HSP full table.xlsx
