# Supplementary material for: The Role of Heat Shock Proteins in Insect Stress Response, Immunity, and Climate Adaptation
Source: Insects. 2025 Jul 21;16(7):741. doi: 10.3390/insects16070741 (PMC12295638; doi:10.3390/insects16070741)
Supplement: Supplementary file 1 [file insects-16-00741-s001.zip › Table S1. HSP full table.xlsx]

## Sheet: Sheet1
		Order, Family	HSP	Species	Protein Expression and Function	Stress Type	Authors	Reference
		Coleoptera, Chrysomelidae	AhsHSP21	Agasicles hygrophila	Induced as AhHSP70 by heat conditions; prevents irreversible protein aggregation during thermal stress.	Heat stress (abiotic)	Jin et al.	[44]
		Coleoptera, Tenebrionidae	HSP27	Tribolium castaneum	Induced by heat shock and sepsis, prevents aggregation, oxidative stress and cytoskeletal stabilization.	Heat stress (abiotic)	Altincicek et al.	[59]
		Coleoptera, Tenebrionidae	HSP68	Tribolium castaneum	Upregulation after heat shock and LPS sespis; stabilizes and refolds denatured proteins under stress.	Heat stress (abiotic)	Altincicek et al.	[59]
		Coleoptera, Chrysomelidae	HSP70	Agasicles hygrophila	Strongly upregulated under heat stress; supports fold proteins and improves thermotolerance.	Heat stress (abiotic)	Jin et al.	[44]
		Diptera, Chironomidae	sHSPs	Belgica antarctica	Small HSP family. Strongly up-regulated during fast dehydration, and maintained (to varying degrees) under cryoprotective dehydration, rehydration and overhydration; prevents protein aggregation under osmotic flux.	Fast dehydration, cryoprotective dehydration, rehydration, overhydration (abiotic)	Lopez-Martinez et al.	[52]
		Diptera, Drosophilidae	HSPs (general)	Drosophila melanogaster	Strongly inhibited by CrPV, mildly reduced by DCV; assists protein folding.	Heat stress (abiotic) ; infection with CrPV or DCV (biotic)	Moore et al.	[64]
		Diptera, Chironomidae	Pv-HSP20	Polypedilum vanderplanki	Early up-regulation; prevents aggregation of partially unfolded proteins.	Desiccation (abiotic)	Gusev et al.	[53]
		Diptera, Culicidae	AsHSP21.7	Anopheles sinensis	Upregulated after deltamethrin treatment; binds unfolded proteins to prevent aggregation after toxic stress.	Pyrethroid exposure (abiotic)	Si et al.	[46]
		Diptera, Culicidae	AeaHSP26	Aedes aegypti	Upregulated under heat shock (42 °C); prevents protein aggregation during thermal stress.	Heat stress (abiotic)	Zhao et al.	[40]
		Diptera, Chironomidae	Pv-HSP60	Polypedilum vanderplanki	Induction after dehydration/rehydration; assists folding of mitochondrial imported proteins.	Dehydration and Rehydration (abiotic)	Gusev et al.	[53]
		Diptera, Culicidae	HSC70	Aedes aegypti	Moderately upregulated; maintains baseline protein homeostasis.	Heat stress (abiotic)	Zhao et al.	[40]
		Diptera, Chironomidae	Pv-HSC70	Polypedilum vanderplanki	Moderate up-regulation under desiccation; maintains protein homeostasis throughout anhydrobiosis.	Dehydration and Rehydration (abiotic)	Gusev et al.	[53]
		Diptera, Chironomidae	HSP70	Prodiamesa olivacea	Sharply induced by heat, sustained expression in recovery.	Heat stress (abiotic)	Llorente et al.	[33]
		Diptera, Drosophilidae	HSP70	Drosophila melanogaster	Induced by heat; enhances survival, higher HSP70 levels correlate with increased thermotolerance.	Heat stress (abiotic)	Dahlgaard et al.	[36]
		Diptera, Drosophilidae	HSP70	Drosophila melanogaster	Induced by heat shock, but with tissue-specific timing; enhances tissue and organismal thermotolerance.	Heat stress (abiotic)	Krebs et al.	[37]
		Diptera, Chironomidae	HSP70	Belgica antarctica	Inducible 70 kDa chaperone. Up-regulated most strongly by rapid water loss; continued expression under other hydration states; refolds denatured proteins to maintain cellular homeostasis.	Fast dehydration, cryoprotective dehydration, rehydration, overhydration (abiotic)	Lopez-Martinez et al.	[52]
		Diptera, Chironomidae	Pv-HSP70	Polypedilum vanderplanki	Two expression peaks during dehydration and again on rehydration; classic 70 kDa chaperone refolding denatured proteins to preserve cellular proteostasis.	Dehydration and Rehydration (abiotic)	Gusev et al.	[53]
		Diptera, Culicidae	HSP70	Aedes aegypti	Transcript upregulated during dehydration; supports water‐loss tolerance, RNAi knockdown reduces survival under desiccation.	Dehydration and Rehydration (abiotic)	Benoit et al.	[54]
		Diptera, Culicidae	HSP70	Anopheles gambiae	Transcript upregulated during dehydration; supports water‐loss tolerance, RNAi knockdown reduces survival under desiccation.	Dehydration and Rehydration (abiotic)	Benoit et al.	[54]
		Diptera, Culicidae	HSP70	Culex pipiens	Transcript upregulated during dehydration (persists into rehydration); supports water‐loss tolerance, RNAi knockdown reduces survival under desiccation.	Dehydration and Rehydration (abiotic)	Benoit et al.	[54]
		Diptera, Culicidae	AsHSP70-2	Anopheles sinensis	Significantly upregulated in at least one resistant population; likely assists in refolding of denatured proteins and maintenance of proteostasis under insecticide challenge.	Pyrethroid exposure (abiotic)	Si et al.	[46]
		Diptera, Culicidae	AeaHSP83	Aedes aegypti	HSP90 family chaperone. Upregulated ~2–50-fold under the same heat treatment; assists folding of client proteins and stress-signal transduction.	Heat stress (abiotic)	Zhao et al.	[40]
		Diptera, Culicidae	HSP90	Aedes aegypti	Constitutive transcript remaining stable through dehydration and rehydration; contributes to proteostasis under water stress, knockdown lowers desiccation survival.	Dehydration and Rehydration (abiotic)	Benoit et al.	[54]
		Diptera, Culicidae	HSP90	Anopheles gambiae	Constitutive transcript remaining stable through dehydration and rehydration; contributes to proteostasis under water stress, knockdown lowers desiccation survival.	Dehydration and Rehydration (abiotic)	Benoit et al.	[54]
		Diptera, Culicidae	HSP90	Culex pipiens	Constitutive transcript remaining stable through dehydration absent during rehydration; contributes to proteostasis under water stress, knockdown lowers desiccation survival.	Dehydration and Rehydration (abiotic)	Benoit et al.	[54]
		Diptera, Chironomidae	HSP90	Belgica antarctica	ATP‐dependent chaperone. Up-regulated alongside smHSP and HSP70 in response to hydration; stabilizes client proteins and assists in stress-signal transduction under osmotic stress.	Fast dehydration, cryoprotective dehydration, rehydration, overhydration (abiotic)	Lopez-Martinez et al.	[52]
		Diptera, Chironomidae	Pv-HSP70	Polypedilum vanderplanki	Transcript peaks at 24–48 h of desiccation; ATP-dependent chaperone stabilizing client proteins and signaling pathways during dehydration and recovery.	Desiccation & rehydration, Heat Stress (abiotic)	Gusev et al.	[53]
		Diptera, Culicidae	AsHSP90AB	Anopheles sinensis	Strongly upregulated in pyrethroid-resistant populations, after deltamethrin exposure. ATP-dependent chaperone essential for protein folding under insecticide stress.	Pyrethroid exposure (abiotic)	Si et al.	[46]
		Hemiptera, Pyrrhocoridae	HSC70	Pyrrhocoris apterus	Slight upregulation under stress; maintains proteostasis under both heat and cold challenges.	Cold and Heat stresses (abiotic)	Koštál et al.	[51]
		Hemiptera, Cimicidae	HSP70	Cimex lectularius	Sharply upregulated by heat, cold and dehydration; -refolds denatured proteins and aids recovery from thermal and water‐loss injury.	Cold and Heat stresses, Dehydration and Rehydration (abiotic)	Benoit et al.	[55]
		Hemiptera, Reduviidae	HSP70	Rhodnius prolixus	Upregulation by heat and cold after blood feeding; supports digestion and molting.	Cold and Heat stresses (abiotic)	Paim et al.	[31]
		Hemiptera, Pyrrhocoridae	HSP70	Pyrrhocoris apterus	Inducible form, mRNA rises up to 4,000-fold during a 41 °C/1 h heat shock, protein peaks 4.9-fold 1 h after shock; assists in refolding denatured proteins and in repair of both heat and chilling injuries.	Cold and Heat stresses (abiotic)	Koštál et al.	[51]
		Hemiptera, Delphacidae	NlHSP70	Nilaparvata lugens	Constitutive and stress-inducible HSP70 (69 kDa); RNAi knockdown reduces survival, implicating a role in insecticide resistance.	Chemical (insecticide) stress (abiotic)	Lu et al.	[32]
		Hemiptera, Pentatomidae	AcHSP70-5	Aspongopus chinensis	2-fold higher in non-diapausing vs diapause individuals. Downregulated during diapause (winter dormancy); suggests role in regulating diapause entry and exit.	Developmental regulation (diapause)	Ma et al.	[20]
		Hemiptera, Cimicidae	HSP90	Cimex lectularius	mRNA induction is stronger than HSP70, under dehydration/rehydration and by heat and cold; encodes the 90 kDa stabilizing client proteins and supporting stress‐signal transduction.	Cold and Heat stresses, Dehydration and Rehydration (abiotic)	Benoit et al.	[55]
		Hymenoptera, Apidae	HSC70	Bombus terrestris	Upregulated mild heat stress; maintains cellular protein homeostasis.	Heat stress (abiotic)	Blasco-Lavilla et al.	[29]
		Lepidoptera, Crambidae	sHSPs	Glyphodes pyloalis	Upregulated under heat stress (40°C); prevents aggregation and supports refolding.	Heat stress (abiotic)	Liu et al.	[34]
		Lepidoptera, Tortricidae	HSP11	Grapholita molesta	Upregulated in pupae; protects unfolded polypeptides.	Heat stress (abiotic)	Su et al.	[41]
		Lepidoptera, Noctuidae	SlHSP19.7	Spodoptera litura	Upregulated by heat shock (42 °C); protein stabilization.	Heat stress (abiotic)	Shen et al.	[30]
		Lepidoptera, Bombycidae	HSP19.9	Bombyx mori	Up-regulated in fat body, testis & ovary; prevents aggregation of denatured proteins.	Heat stress (abiotic)	Li et al.	[21]
		Lepidoptera, Crambidae	HSP19.9	Ostrinia furnacalis	Upregulated at 40 °C; binds early unfolded intermediates to prevent irreversible aggregation.	Heat stress (abiotic)	Chen et al.	[50]
		Lepidoptera, Noctuidae	HSP20.4	Spodoptera litura	Significantly induced by heat (42°C) and moderately by cold (0 °C); protects from misfolding/aggregation.	Cold and Heat stresses (abiotic)	Shen et al.	[30]
		Lepidoptera, Bombycidae	HSP20.4	Bombyx mori	Up-regulation as HSP19.9; Stabilizes unfolded proteins and modulates cytoskeletal organization.	Heat stress (abiotic)	Li et al.	[21]
		Lepidoptera, Crambidae	HSP20.4	Ostrinia furnacalis	Upregulated at 40 °C; binds early unfolding intermediates to prevent irreversible aggregation.	Heat stress (abiotic)	Chen et al.	[50]
		Lepidoptera, Noctuidae	HSP20.7	Spodoptera litura	Induced by heat shock (not cold); supporting heat recovery.	Heat stress (abiotic)	Shen et al.	[30]
		Lepidoptera, Noctuidae	HSP20.8	Spodoptera litura	Induced by heat and cold; likely contributes to thermal protection during late larval/pupal stages.	Cold and Heat stresses (abiotic)	Shen et al.	[30]
		Lepidoptera, Tortricidae	HSP21	Grapholita molesta	Upregulated by pupal heat shock; improves survival under thermal stress.	Heat stress (abiotic)	Su et al.	[41]
		Lepidoptera, Saturniidae	ApsHSP21	Antheraea pernyi	mRNA induced by PAMPs and NPV; binds misfolded proteins and promotes innate immune signalling.	Pathogen challenge (LPS, PGN, glucan) and NPV infection (biotic)	Liu et al.	[48]
		Lepidoptera, Saturniidae	ApsHSP21.4	Antheraea pernyi	Modulates immune-related genes after NPV infection; regulated by eicosanoid signaling.	Fungal infection (biotic)	Zhang et al.	[58]
		Lepidoptera, Crambidae	HSP23.7	Ostrinia furnacalis	Upregulated at 40 °C; binds early unfolding intermediates to prevent irreversible aggregation.	Heat stress (abiotic)	Chen et al.	[50]
		Lepidoptera, Pyralidae	HSP27	Galleria mellonella	Upregulated in hemocytes post-infection; cytoskeletal stabilization and protection against oxidative stress.	Fungal infection (biotic)	Wrońska et al.	[68]
		Lepidoptera, Crambidae	HSP40	Glyphodes pyloalis	Upregulated under heat stress; aiding in protein folding.	Heat stress (abiotic)	Liu et al.	[48]
		Lepidoptera, Tortricidae	HSP40	Grapholita molesta	Upregulation in pupae, stage-specific fluctuations.	Heat stress (abiotic)	Su et al.	[41]
		Lepidoptera, Pyralidae	HSP60	Galleria mellonella	Upregulated in hemocytes post-infection; facilitates folding within mitochondria.	Fungal infection (biotic)	Wrońska et al.	[68]
		Lepidoptera, Pyralidae	HSP60	Galleria mellonella	Upregulated post-heat shock; assists general protein homeostasis under stress, induced by Bt infection.	Heat stress (abiotic) and Bt infection (biotic)	Wojda et al.	[66]
		Lepidoptera, Noctuidae	HSP60	Mamestra brassicae	Overexpression post heat shock; assists in folding of mitochondrial proteins.	Heat stress (abiotic)	Richards et al.	[39]
		Lepidoptera, Tortricidae	HSP60	Grapholita molesta	Mild upregulation after heat stress, fluctuates during metamorphosis; mitochondrial proteins folding.	Heat stress (abiotic)	Su et al.	[41]
		Lepidoptera, Pyralidae	HSP70	Galleria mellonella	Upregulated in hemocytes post-infection; assists in protein folding and protection against stress-induced damage.	Fungal infection (biotic)	Wrońska et al.	[68]
		Lepidoptera, Pyralidae	HSP70	Galleria mellonella	Transiently upregulated post-heat shock; after Bt injection, leads to improved survival.	Heat stress (abiotic) and Bt and fungi infection (biotic)	Wojda et al.	[42,43]
		Lepidoptera, Pyralidae	HSP70	Ectomyelois ceratoniae	Upregulated in response to heat, cold, starvation, and parasitism; assists in protein folding against stress-induced damage.	Cold and Heat stresses (abiotic) and parasitism stress (biotic)	Farahani et al.	[28]
		Lepidoptera, Noctuidae	SexHSP70	Spodoptera exigua	Induced by both heat and cold shock; acts during the shock phase to prevent protein misfolding and aggregation.	Cold and Heat stresses (abiotic)	Xu et al.	[45]
		Lepidoptera, Noctuidae	HSP70	Mamestra brassicae	2-3 fold overexpression at 4-16 h post heat shock; functions as a molecular chaperone, aiding protein folding and protection from aggregation under stress.	Heat stress (abiotic)	Richards et al.	[39]
		Lepidoptera, Tortricidae	HSP70	Grapholita molesta	Strong transient induction post-stress, returns to baseline by adult; major chaperone preventing protein misfolding.	Heat stress (abiotic)	Su et al.	[41]
		Lepidoptera, Crambidae	HSP70	Glyphodes pyloalis	Upregulated (>4-fold) under heat stress (40°C for 4 hours); assists in protein folding and protection against heat-induced damage.	Heat stress (abiotic)	Liu et al.	[34]
		Lepidoptera, Bombycidae	BmHSP70-3	Bombyx mori	11× upregulated after 8 h of DA treatment (qPCR); HSP70 family member, ATP-dependent chaperone involved in folding, anti-apoptosis, and immune regulation.	Destruxin A (DA) exposure	Zhang et al.	[65]
		Lepidoptera, Crambidae	GpHSP71.3	Glyphodes pyloalis	Highly expressed in pupae and diapause, upregulated at 40 °C in a duration‐dependent manner; HSP70 chaperone, ATP‐dependent folding of nascent/denatured proteins, anti‐aggregation, and protection against thermal damage.	Development (pupal/diapause); Heat stress (abiotic)	Ding et al.	[35]
		Lepidoptera, Noctuidae	SexHSP74	Spodoptera exigua	Active in short‐term heat shock and subsequent recovery, and during prolonged cooling; protects and refolds proteins.	Cold and Heat stresses (abiotic)	Xu et al.	[45]
		Lepidoptera, Crambidae	GpHSP74.9	Glyphodes pyloalis	Strong basal expression during pupal and diapause stages (≥5-fold above 1st-instar larvae); HSP70 family member—supports general proteostasis and developmental stress adaptation.	Development (pupal/diapause)	Ding et al.	[35]
		Lepidoptera, Bombycidae	BmHSP75	Bombyx mori	Significantly upregulated (exact fold not specified, lower than BmHSP70-3); member of HSP90 family; assists protein folding and signal transduction.	Destruxin A (DA) exposure	Zhang et al.	[65]
		Lepidoptera, Crambidae	GpHSP82.4	Glyphodes pyloalis	Upregulated by 40 °C heat (duration‐dependent; 2–4 h) and by starvation; silencing via dsRNA increases mortality under heat stress (p < 0.05); HSP90 chaperone, stabilizes/matures client proteins, crucial for thermotolerance.	Heat stress, starvation (abiotic); RNAi knockdown (heat tolerance assay)	Ding et al.	[35]
		Lepidoptera, Bombycidae	BmHSP83	Bombyx mori	Significantly upregulated (less than BmHSP70-3; HSP90 family protein; supports folding of signaling proteins and aggregation prevention.	Destruxin A (DA) exposure	Zhang et al.	[65]
		Lepidoptera, Noctuidae	SexHSP83	Spodoptera exigua	HSP90 family, iInduced by heat and cold (7-fold induction); functions in shock and also in the recovery phase to refold damaged proteins.	Cold and Heat stresses (abiotic)	Xu et al.	[45]
		Lepidoptera, Crambidae	GpHSP89	Glyphodes pyloalis	Elevated in pupae and diapause (3–6× higher than early instars); HSP90 family, maintains proper folding and activity of signaling proteins under developmental stress.	Development (pupal/diapause)	Ding et al.	[35]
		Lepidoptera, Pyralidae	HSP90	Ectomyelois ceratoniae	Upregulated in response to heat, cold, starvation, and parasitism, expression levels varied depending on the type and duration of stress; molecular chaperone involved in protein folding and stabilization during stress responses.	Cold stresses, heat stresses, starvation (abiotic) and parasitism stress (biotic)	Farahani et al.	[28]
		Lepidoptera, Pyralidae	HSP90	Galleria mellonella	Induced 5-fold by Bacillus thuringiensis infection; likely modulates host-pathogen interaction.	Bt toxin exposure (biotic)	Wojda et al.	[43]
		Lepidoptera, Pyralidae	HSP90	Galleria mellonella	Transiently upregulated at 4 h and 16 h post-heat shock; supports folding/stability of immune‐related client proteins. After infection, contributes to stronger antimicrobial peptide-mediated defense and resistance of those peptides to bacterial metalloproteases.	Heat stress (abiotic) and Bt infection (biotic)	Wojda et al.	[66]
		Lepidoptera, Pyralidae	HSP90	Galleria mellonella	Modulated during Steinernema carpocapsae infection; indicates a role in nematode-induced stress.	Parasitic nematode infection (biotic)	Banfi et al.	[67]
		Lepidoptera, Pyralidae	HSP90	Galleria mellonella	Increased from 13.2% in controls to 59.6% in hemocytes at 48 hours post-infection (p<0.001); molecular chaperone involved in protein folding and stabilization during stress responses.	Fungal infection (biotic)	Wrońska et al.	[68]
		Lepidoptera, Tortricidae	HSP90	Grapholita molesta	Rapidly upregulated in pupae, declines through metamorphosis; ATP-dependent chaperone stabilizing signaling proteins.	Heat stress (abiotic)	Su et al.	[41]
		Lepidoptera, Crambidae	HSP90	Ostrinia furnacalis	Transcript significantly increased at 40 °C; ATP-dependent chaperone stabilizing client proteins and supporting signal-transduction under heat stress.	Heat stress (abiotic)	Chen et al.	[50]
		Lepidoptera, Noctuidae	HSP90	Mamestra brassicae	Upregulated 4 and 16 hours after heat stress (37°C for 1 hour), returning to baseline by 24 hours. Associated with increased haemocyte density and enhanced phagocytic activity, contributing to improved survival following fungal infections.	Heat stress (abiotic) and Fungal infection (biotic)	Richards et al.	[39]
		Lepidoptera, Crambidae	GpHSP93.4	Glyphodes pyloalis	High in pupal/diapause stages, upregulated by starvation, transiently downregulated early post‐parasitization; HSP90 chaperone, protects mitochondrial and cytosolic proteostasis during nutrient stress.	Starvation (abiotic); Parasitization by A. confusum (biotic)	Ding et al.	[35]
